# Supplementary material for: Facile Synthesis of Multifunctional MNPs@Chitosan-Ag Nanocomposites: Investigating SERS Substrate Potential and Antibacterial Properties
Source: Nanomaterials (Basel). 2026 May 15;16(10):608. doi: 10.3390/nano16100608 (PMC13210128; doi:10.3390/nano16100608)
Supplement: Supplementary file 1 [file nanomaterials-16-00608-s001.zip]

Archive with 1 entries (1 files):
- nanomaterials-4290504-supplementary.pdf
